# Supplementary material for: Increased Plasma Citrulline in Mice Marks Diet-Induced Obesity and May Predict the Development of the Metabolic Syndrome
Source: PLoS One. 2013 May 14;8(5):e63950. doi: 10.1371/journal.pone.0063950 (PMC3653803; doi:10.1371/journal.pone.0063950)
Supplement: Table S1 — Plasma amino acid concentrations of study 1 over the time-course of 12 weeks HF feeding. Mice were fed a C diet (10 energy% from fat, n = 12) or HF diet (45 energy% from fat, n = 12) for 12 weeks and plasma was analyzed every second week. Data displays all analyzed amino acids plus sum of all amino acids. (XLS) [file pone.0063950.s001.xls]

## Sheet: plasma study 1
Table S1. Plasma amino acid concentrations of study 1 over the time-course of 12 weeks HF feeding.
Mice were fed a C diet (10 energy% from fat, n=12) or HF diet (45 energy% from fat, n=12) for 12 weeks and plasma was analyzed every second week.
Data displays all analyzed amino acids plus sum of all amino acids.
Amino acids (µmol/l)	week 0		week 2		week 4		week 6		week 8		week 10		week 12		Interaction diet x week
	Control	High-fat	Control	High-fat	Control	High-fat	Control	High-fat	Control	High-fat	Control	High-fat	Control	High-fat	p-value
α-aminoadipate	11.06 ± 1.86	11.32 ± 1.73	11.72 ± 2.69	12.25 ± 3.55	9.41 ± 1.44	9.76 ± 2.27	13.93 ± 2.09	12.51 ± 3.06	12.29 ± 3.08	10.60 ± 1.59	12.03 ± 1.97	10.38 ± 1.9	14.09 ± 2.69	11.39 ± 1.75**	<0.05
α-aminobutyrate	8.9 ± 3.47	9.05 ± 2.51	10.0 ± 2.63	7.73 ± 1.31	10.55 ± 2.48	6.94 ± 1.33	11.42 ± 4.82	8.88 ± 1.93	10.81 ± 3.76	8.56 ± 1.82	11.19 ± 3.39	8.10 ± 2.01	9.86 ± 3.96	8.34 ± 2.08	<0.05
Alanine	367.25 ± 79.73	363.17 ± 63.33	357.33 ± 35.04	320.42 ± 56.58	477.08 ± 80.75	459.16 ± 132.04	441.42 ± 81.42	387.83 ± 45.08	395.50 ± 80.52	402.08 ± 105.75	432.67 ± 119.67	353.42 ± 53.38	392.92 ± 60.38	392.25 ± 67.39	n.s.
Arginine	70.88 ± 9.57	73.05 ± 12.72	73.88 ± 8.39	91.22 ± 16.79	78.75 ± 9.83	95.45 ± 10.61	87.22 ± 11.91	95.43 ± 10.81	79.98 ± 11.49	92.19 ± 14.04	83.51 ± 7.87	83.01 ± 7.49	76.68 ± 4.97	87.92 ± 12.02**	<0.05
Asparagine	54.34 ± 14.15	55.85 ± 8.11	57.48 ± 9.71	63.6 ± 15.18	68.66 ± 13.37	70.09 ± 21.28	62.82 ± 13.55	67.04 ± 17.78	56.83 ± 11.05	66.82 ± 13.76	61.41 ± 13.88	56.43 ± 11.66	60.37 ± 8.67	64.30 ± 11.14	n.s.
Aspartate	6.32 ± 1.18	6.59 ± 1.56	7.06 ± 1.54	6.77 ± 1.42	6.84 ± 0.88	7.49 ± 1.5	9.7 ± 1.76	8.24 ± 1.72	6.57 ± 1.77	7.06 ± 1.36	7.76 ± 2.73	7.04 ± 2.14	8.55 ± 1.72	9.82 ± 2.69	n.s.
Citrulline	40.54 ± 5.61	41.81 ± 7.17	40.64 ± 5.95	54.98 ± 12.22	38.73 ± 6.98	52.7 ± 6.94	45.66 ± 6.87	51.66 ± 5.72	43.08 ± 5.18	52.22 ± 9.30	43.68 ± 4.63	50.91 ± 6.32	44.05 ± 4.59	59.23 ± 9.36***	<0.01
Cystine	70.57 ± 9.32	71.05 ± 9.52	50.29 ± 8.82	62.06 ± 16.07	75.55 ± 10.25	80.70 ± 17.65	66.78 ± 8.49	73.98 ± 14.63	83.25 ± 17.84	89.04 ± 15.00	63.71 ± 13.95	69.52 ± 10.71	65.33 ± 19.65	72.03 ± 16.17	n.s.
Ethanolamine	12.07 ± 1.15	11.48 ± 1.04	12.63 ± 1.26	14.59 ± 2.52	10.62 ± 0.68	11.15 ± 1.16	14.5 ± 1.52	15.73 ± 1.98	12.27 ± 1.06	13.52 ± 2.51	12.83 ± 1.22	13.89 ± 2.62	12.42 ± 1.23	14.32 ± 1.75**	n.s.
Glutamate	29.22 ± 5.21	28.77 ± 4.41	30.1 ± 4.87	31.48 ± 5.47	31.34 ± 3.0	29.78 ± 5.35	43.55 ± 6.04	39.93 ± 7.41	31.03 ± 6.5	28.98 ± 2.33	34.44 ± 8.13	32.23 ± 6.69	39.41 ± 5.57	39.12 ± 7.18	n.s.
Glutamine	583.42 ± 49.42	573.5 ± 47.21	557.33 ± 63.0	567.17 ± 94.3	565.92 ± 52.62	603.42 ± 59.43	647.83 ± 64.1	658.58 ± 53.66	647.67 ± 47.07	639.75 ± 72.04	593.17 ± 56.04	602.25 ± 59.59	598.08 ± 26.76	676.50 ± 41.21***	n.s.
Glycine	302.42 ± 38.35	309.92 ± 41.85	316.0 ± 43.36	297.67 ± 41.37	301.92 ± 37.53	282.42 ± 43.16	352.83 ± 59.27	314.83 ± 24.19	312.33 ± 34.0	281.0 ± 32.37	294.75 ± 49.3	253.83 ± 29.57	313.5 ± 39.94	294.17 ± 24.47	n.s.
Histidine	56.96 ± 5.09	56.98 ± 9.07	50.68 ± 5.41	57.92 ± 9.52	59.4 ± 8.93	66.38 ± 9.97	69.28 ± 7.65	66.85 ± 5.24	64.71 ± 7.13	62.32 ± 7.74	63.62 ± 3.23	62.36 ± 8.62	60.08 ± 4.11	65.53 ± 7.87*	<0.05
Hydroxyproline	18.34 ± 2.74	18.11 ± 2.61	14.84 ± 3.43	16.01 ± 3.2	15.93 ± 3.3	13.88 ± 2.61	16.54 ± 3.59	13.58 ± 2.13	13.83 ± 2.4	11.65 ± 1.67	14.22 ± 1.96	11.33 ± 1.82	15.08 ± 1.92	11.81 ± 1.35***	<0.01
Isoleucine	78.01 ± 9.42	80.28 ± 10.41	82.02 ± 16.51	85.45 ± 13.75	95.27 ± 16.91	93.40 ± 20.19	112.42 ± 19.96	109.18 ± 11.98	96.83 ± 16.59	95.78 ± 16.12	104.68 ± 19.88	91.21 ± 19.92	82.18 ± 13.56	83.08 ± 8.72	n.s.
Leucine	117.84 ± 16.11	119.87 ± 18.2	122.74 ± 24.37	135.78 ± 21.65	148.45 ± 26.28	147.12 ± 27.44	176.27 ± 30.74	181.87 ± 19.34	145.7 ± 27.74	150.45 ± 27.10	153.95 ± 25.13	146.95 ± 35.07	122.95 ± 17.23	123.62 ± 13.01	n.s.
Lysine	255.25 ± 43.09	268.75 ± 65.49	262.75 ± 26.54	275.92 ± 56.88	283.5 ± 45.59	306.08 ± 63.0	295.25 ± 41.48	284.58 ± 30.52	279.33 ± 40.94	260.00 ± 31.49	290.42 ± 33.49	230.33 ± 38.66	256.08 ± 33.88	241.17 ± 48.22	<0.05
Methionine	66.26 ± 8.04	71.23 ± 15.13	66.75 ± 14.26	65.10 ± 11.36	61.98 ± 7.98	65.13 ± 12.39	65.68 ± 8.16	62.49 ± 6.64	63.74 ± 8.8	69.87 ± 15.30	67.76 ± 13.82	53.39 ± 7.96	50.02 ± 5.84	47.30 ± 10.61	<0.05
Ornithine	34.18 ± 4.7	38.6 ± 10.67	34.06 ±4.15	43.07 ± 8.31	39.73 ± 9.2	46.08 ± 8.06	43.75 ± 7.51	46.18 ± 5.94	38.18 ± 8.72	43.47 ± 5.41	38.55 ± 5.36	40.43 ± 5.40	39.66 ± 3.32	49.33 ± 7.76***	n.s.
P-Ethanolamine	3.98 ± 1.12	3.76 ± 0.58	4.87 ± 0.91	5.19 ± 1.43	4.87 ± 0.99	5.18 ± 0.81	6.6 ± 1.79	6.97 ± 2.25	4.53 ± 1.23	6.26 ± 2.06	5.81 ± 2.43	5.28 ± 1.81	7.38 ± 1.04	8.51 ± 1.65	n.s.
Phenylalanine	54.38 ± 4.85	54.68 ± 7.43	56.93 ± 6.41	62.23 ± 9.31	54.19 ± 6.7	56.11 ± 5.61	65.65 ± 7.15	66.46 ± 7.16	60.09 ± 8.42	60.75 ± 8.16	60.88 ± 6.27	57.93 ± 10.82	52.38 ± 5.62	54.14 ± 4.97	n.s.
Proline	66.77 ± 11.71	69.05 ± 11.79	64.67 ± 12.28	64.26 ± 15.94	68.08 ± 14.67	71.17 ± 17.44	77.09 ± 11.71	68.74 ± 10.99	69.82 ± 14.22	69.63 ± 10.27	75.08 ± 18.64	60.28 ± 8.58	68.15 ± 14.47	69.68 ± 19.56	n.s.
Serine	135.4 ± 24.87	141.57 ± 37.43	132.57 ± 10.03	136.9 ± 22.91	154.40 ± 25.75	162.63 ± 32.71	150.15 ± 24.81	149.32 ± 12.62	144.40 ± 21.89	154.73 ± 21.85	147.40 ± 27.96	131.67 ± 16.27	142.12 ± 20.19	156.57 ± 27.26	n.s.
Taurine	295.25 ± 51.63	313.33 ± 66.93	314.08 ± 45.13	328.5 ± 60.91	350.58 ± 56.9	369.83 ± 44.24	402.08 ± 69.47	375.42 ± 95.02	318.0 ± 50.91	364.5 ± 86.56	383.08 ± 74.17	324.42 ± 59.62	440.42 ± 54.37	485.67 ± 63.44	<0.05
Threonine	155.75 ± 30.36	161.58 ± 28.36	154.83 ± 21.92	165.5 ± 30.77	180.83 ± 40.57	201.08 ± 34.89	190.50 ± 36.3	182.83 ± 23.62	171.17 ± 44.54	178.42 ± 24.54	187.33 ± 41.89	157.96 ± 21.07	172.58 ± 42.83	175.17 ± 40.24	n.s.
Tryptophan	76.96 ± 12.16	74.86 ± 8.79	79.79 ± 6.9	80.68 ± 15.32	77.08 ± 7.54	78.04 ± 12.68	84.08 ± 8.92	82.18 ± 11.29	85.63 ± 10.62	89.04 ± 11.26	85.74 ± 11.13	80.42 ± 11.47	82.25 ± 12.84	92.01 ± 11.67	n.s.
Tyrosine	76.32 ± 11.15	80.43 ± 18.01	82.66 ± 11.58	93.82 ± 15.54	84.17 ± 11.27	96.31 ± 17.68	96.09 ± 17.75	99.45 ± 12.95	83.27 ± 14.89	95.72 ± 14.24	80.31 ± 13.63	86.58 ± 15.21	69.55 ± 10.71	85.88 ± 16.71**	n.s.
Valine	183.42 ± 18.85	189.33 ± 25.43	190.42 ± 26.56	201.83 ± 31.74	210.17 ± 32.56	224.0 ± 41.0	247.0 ± 33.27	242.92 ± 19.14	218.33 ± 33.93	220.58 ± 29.87	234.58 ± 27.46	205.83 ± 34.73	191.75 ± 26.99	199.42 ± 27.48	n.s.
1-M-Histidine	4.35 ± 0.45	4.11 ± 0.31	4.22 ± 0.54	4.34 ± 0.6	4.45 ± 0.46	3.97 ± 0.5	5.2 ± 0.66	4.81 ± 0.61	5.15 ± 1.35	4.62 ± 0.81	4.78 ± 0.71	4.69 ± 0.63	5.45 ± 0.65	5.22 ± 0.55	n.s.
3-M-Histidine	6.85 ± 0.73	7.04 ± 1.21	6.58 ± 1.46	7.4 ± 1.06	5.82 ± 0.81	5.81 ± 0.83	7.73 ± 1.2	8.10 ± 1.72	7.74 ± 1.4	7.56 ± 0.67	6.8 ± 1.29	7.44 ± 1.09	8.24 ± 1.22	7.87 ± 1.18	n.s.
Sum	3243.22 ± 352.42	3309.09 ± 470.48	3249.92 ± 282.31	3359.78 ± 487.23	3574.25 ± 420.95	3721.25 ± 470.34	3909.05 ± 462.19	3786.59 ± 264.61	3562.05 ± 370.53	3637.14 ± 369.20	3656.13 ± 410.46	3299.50 ± 330.04	3501.55 ± 315.63	3691.34 ± 333.58	n.s.
Data are presented as mean ± SD. P-value obtained by two-way ANOVA with factors diet and week.
Evaluation of diet effects after 12 weeks by unpaired Student’s t-test. Asterics indicate P-value (*<0.05, **<0.01, ***<0.001).
n.s. not significant
