# Supplementary material for: Increased Plasma Citrulline in Mice Marks Diet-Induced Obesity and May Predict the Development of the Metabolic Syndrome
Source: PLoS One. 2013 May 14;8(5):e63950. doi: 10.1371/journal.pone.0063950 (PMC3653803; doi:10.1371/journal.pone.0063950)
Supplement: Table S2 — Plasma amino acid concentrations of study 2 after 12 weeks of HF feeding. Mice were fed a C diet (11 energy% from fat, n = 9) or HF diet (60 energy% from fat, n = 7) for 12 weeks. Data displays all analyzed amino acids plus sum of all amino acids. (XLS) [file pone.0063950.s002.xls]

## Sheet: plasma study 2
Table S2. Plasma amino acid concentrations of study 2 after 12 weeks of HF feeding.
Mice were fed a C diet (11 energy% from fat, n=9) or HF diet (60 energy% from fat, n=7) for 12 weeks.
Data displays all analyzed amino acids plus sum of all amino acids.
Amino acids (µmol/l)	Control	High-fat
α-aminoadipate	10.04 ± 1.56	7.30 ± 1.17**
α-aminobutyrate	8.12 ± 2.16	6.46 ± 0.90
Alanine	559.00 ± 85.88	661.43 ± 129.65
Arginine	93.22 ± 12.29	87.10 ± 17.16
Asparagine	56.41 ± 7.53	77.70 ± 13.47**
Aspartate	9.61 ± 1.91	7.88 ± 1.57
Citrulline	48.41 ± 9.11	61.31 ± 9.49*
Cystine	15.99 ± 8.49	21.24 ± 11.95
Ethanolamine	13.12 ± 2.22	13.50 ± 2.40
Glutamate	63.79 ± 14.72	51.57 ± 10.06
Glutamine	707.44 ± 58.48	793.86 ± 109.66
Glycine	233.56 ± 16.09	218.43 ± 28.15
Histidine	74.67 ± 8.02	74.63 ± 6.58
Hydroxyproline	16.18 ± 2.22	16.71 ± 2.58
Isoleucine	138.00 ± 23.43	130.57 ± 19.39
Leucine	222.44 ± 37.79	203.43 ± 32.83
Lysine	329.11 ± 39.52	349.00 ± 50.87
Methionine	48.60 ± 10.44	53.10 ± 11.12
Ornithine	55.20 ± 11.98	82.53 ± 20.07**
P-Ethanolamine	4.94 ± 2.01	6.15 ± 2.58
Phenylalanine	71.97 ± 11.63	69.04 ± 11.53
Proline	128.72 ± 34.53	160.27 ± 44.82
Sarcosine	1.43 ± 0.49	1.13 ± 0.27
Serine	143.22 ± 18.43	182.71 ± 28.71**
Taurine	310.78 ± 65.43	386.86 ± 96.29
Threonine	191.67 ± 36.21	228.71 ± 36.76
Tryptophan	74.01 ± 13.13	70.53 ± 9.62
Tyrosine	92.47 ± 15.15	97.84 ± 20.70
Valine	346.00 ± 56.85	312.86 ± 37.35
3-M-Histidine	3.58 ± 0.91	5.80 ± 1.40**
Sum	4071.69 ± 368.94	4439.66 ± 537.73
Data are presented as mean ± SD. P-value (*P<0.05, ** P<0.01) obtained by unpaired Student’s t-test.
