# Supplementary material for: Increased Plasma Citrulline in Mice Marks Diet-Induced Obesity and May Predict the Development of the Metabolic Syndrome
Source: PLoS One. 2013 May 14;8(5):e63950. doi: 10.1371/journal.pone.0063950 (PMC3653803; doi:10.1371/journal.pone.0063950)
Supplement: Table S3 — Amino acid concentrations of the small intestine after 12 weeks of HF feeding. Mice were fed a C diet (11 energy% from fat, n = 9) or HF diet (60 energy% from fat, n = 8) for 12 weeks. Data displays all analyzed amino acids plus sum of all amino acids. (XLS) [file pone.0063950.s003.xls]

## Sheet: small intestine study 2
Table S3. Amino acid concentrations of the small intestine after 12 weeks of HF feeding.
Mice were fed a C diet (11 energy% of fat, N=9) or HF diet (60 energy% of fat, N=8) for 12 weeks.
Data displays all analyzed amino acids plus sum of all amino acids.
Amino acids	Control	High-fat
(µmol/g protein)
α-aminoadipate	0.76 ± 0.16	0.87 ± 0.33
α-aminobutyrate	2.23 ± 1.05	2.88 ± 0.47
Alanine	256.08 ± 32.03	247.48 ± 37.30
Anserine	0.18 ± 0.18	0.16 ± 0.06
Arginine	89.73 ± 21.39	89.20 ± 25.29
Argininosuccinate	4.17 ± 1.45	2.53 ± 1.14*
Asparagine	69.88 ± 9.98	64.47 ± 10.12
Aspartate	54.27 ± 8.41	55.16 ± 8.80
Citrulline	5.77 ± 0.81	6.97 ± 1.81
Cysteine	28.79 ± 5.32	29.85 ± 1.80
Ethanolamine	46.76 ± 5.30	41.20 ± 4.67*
GABA	2.01 ± 0.44	2.06 ± 0.54
Glutamate	165.48 ± 21.71	175.64 ± 37.26
Glutamine	68.88 ± 15.57	76.79 ± 14.39
Glycine	205.98 ± 19.04	206.15 ± 21.07
Histidine	29.47 ± 5.74	26.85 ± 4.43
Hydroxyproline	0.95 ± 0.09	1.00 ± 0.21
Isoleucine	62.15 ± 10.85	55.58 ± 10.97
Leucine	119.89 ± 19.90	114.31 ± 21.20
Lysine	117.92 ± 21.74	116.99 ± 23.04
Methionine	35.70 ± 7.69	31.49 ± 7.31
Ornithine	19.06 ± 2.61	20.76 ± 4.05
P-Ethanolamine	8.86 ± 2.67	7.65 ± 5.28
Phenylalanine	70.29 ± 14.04	71.49 ± 14.72
Proline	87.39 ± 20.82	79.35 ± 14.99
Sarcosine	0.12 ± 0.05	0.11 ± 0.03
Serine	129.72 ± 19.68	126.17 ± 17.52
Taurine	319.99 ± 25.92	325.37 ± 36.57
Threonine	85.11 ± 12.65	82.44 ± 12.18
Tryptophan	13.63 ± 2.72	12.31 ± 2.36
Tyrosine	60.33 ± 10.42	60.33 ± 11.91
Valine	101.21 ± 14.28	90.88 ± 16.47
Sum	2262.76 ± 257.64	2224.49 ± 338.67
Data are presented as mean ± SD. P-value (*P<0.05) obtained by unpaired Student’s t-test.
