# Supplementary material for: Increased Plasma Citrulline in Mice Marks Diet-Induced Obesity and May Predict the Development of the Metabolic Syndrome
Source: PLoS One. 2013 May 14;8(5):e63950. doi: 10.1371/journal.pone.0063950 (PMC3653803; doi:10.1371/journal.pone.0063950)
Supplement: Table S4 — Renal amino acid concentrations after 12 weeks of HF feeding. Mice were fed a C diet (11 energy% from fat, n = 9) or HF diet (60 energy% from fat, n = 8) for 12 weeks. Data displays all analyzed amino acids plus sum of all amino acids. (XLS) [file pone.0063950.s004.xls]

## Sheet: kidney study 2
Table S4. Renal amino acid concentrations after 12 weeks of HF feeding.
Mice were fed a C diet (11 energy% of fat, N=9) or HF diet (60 energy% of fat, N=8) for 12 weeks.
Data displays all analyzed amino acids plus sum of all amino acids.
Amino acid	Control	High-fat
(µmol/g protein)
α-aminoadipidate	1.33 ± 0.55	0.96 ± 0.20
α-aminobutyrate	0.78 ± 0.31	0.41 ± 0.12**
Alanine	75.33 ± 21.15	72.29 ± 13.26
Anserine	0.88 ± 0.38	0.61 ± 0.11
Arginine	4.31 ± 0.82	4.01 ± 0.64
Asparagine	5.70 ± 0.91	5.54 ± 0.81
Aspartate	38.74 ± 10.82	50.12 ± 12.40
β-Alanine	0.51 ± 0.42	0.61 ± 0.41
β-aminoisobutyrate	0.14 ± 0.08	0.14 ± 0.04
Carnosine	0.42 ± 0.13	0.22 ± 0.04***
Citrulline	0.48 ± 0.13	0.55 ± 0.09
Cystathionine	0.41 ± 0.17	0.27 ± 0.10
Cysteine	50.09 ± 13.39	48.57 ± 11.02
Ethanolamine	10.82 ± 1.43	10.23 ± 1.26
GABA	1.33 ± 0.55	0.95 ± 0.23
Glutamate	196.41 ± 56.28	161.73 ± 24.35
Glutamine	43.99 ± 9.36	31.42 ± 5.38**
Glycine	182.61 ± 34.80	143.37 ± 17.22*
Histidine	4.46 ± 0.82	4.47 ± 0.94
Homocitrulline	0.09 ± 0.06	0.09 ± 0.05
Hydroxylysine	0.12 ± 0.07	0.10 ± 0.08
Hydroxyproline	2.73 ± 0.39	3.33 ± 0.73*
Isoleucine	7.14 ± 1.69	6.10 ± 1.13
Leucine	13.17 ± 2.89	10.82 ± 2.40
Lysine	10.41 ± 2.28	8.83 ± 1.37
Methionine	3.45 ± 1.11	2.43 ± 0.98
Ornithine	1.46 ± 0.57	1.75 ± 0.46
P-Ethanolamine	59.28 ± 10.06	55.23 ± 8.27
Phenylalanine	4.30 ± 0.76	3.85 ± 0.65
Proline	7.88 ± 2.40	7.37 ± 1.21
P-Serine	0.08 ± 0.04	0.06 ± 0.03
Sarcosine	0.11 ± 0.05	0.09 ± 0.04
Serine	13.95 ± 2.87	12.50 ± 2.47
Taurine	230.87 ± 47.22	255.56 ± 41.72
Threonine	12.24 ± 2.68	12.07 ± 2.42
Tryptophan	1.67 ± 0.30	1.44 ± 0.20
Tyrosine	5.62 ± 1.46	5.15 ± 1.10
Valine	13.86 ± 3.15	11.46 ± 2.41
1-M-Histidine	1.68 ± 0.36	1.91 ± 0.21
3-M-Histidine	0.62 ± 0.18	0.93 ± 0.43
Sum	1009.68 ± 208.32	937.77 ± 132.90
Data are presented as mean ± SD. P-value (*P<0.05, **P<0.01, ***P<0.001) obtained by unpaired Student’s t-test.
