# Supplementary material for: Increased Plasma Citrulline in Mice Marks Diet-Induced Obesity and May Predict the Development of the Metabolic Syndrome
Source: PLoS One. 2013 May 14;8(5):e63950. doi: 10.1371/journal.pone.0063950 (PMC3653803; doi:10.1371/journal.pone.0063950)
Supplement: Table S5 — Hepatic amino acid concentrations of study 1 after 12 weeks of HF feeding. Mice were fed a C diet (10 energy% from fat, n = 12) or HF diet (45 energy% from fat, n = 12). Data displays all analyzed amino acids plus sum of all amino acids. (XLS) [file pone.0063950.s005.xls]

## Sheet: liver study 1
Table S5. Hepatic amino acid concentrations of study 1 after 12 weeks HF feeding.
Mice were fed a C diet (10 energy% from fat, n=12) or HF diet (45 energy% from fat, n=12) for 12 weeks.
Data displays all analyzed amino acids plus sum of all amino acids.
Amino acids (µmol/g protein)	Control	High-fat
α-aminoadipidate	3.58 ± 1.99	1.76 ± 0.63**
α-aminobutyrate	3.33 ± 1.10	2.59 ± 0.41*
Alanine	93.93 ± 15.05	102.94 ± 18.55
Asparagine	3.79 ± 0.77	3.34 ± 0.68
Aspartate	4.15 ± 1.22	3.82 ± 1.02
β-Alanine	2.24 ± 0.87	1.17 ± 0.33***
β-aminoisobutyrate	0.45 ± 0.10	0.30 ± 0.04***
Citrulline	0.43 ± 0.15	0.56 ± 0.17
Cystathionine	0.27 ± 0.09	0.28 ± 0.09
Cystine	0.18 ± 0.08	0.14 ± 0.04
Ethanolamine	1.80 ± 0.66	1.28 ± 0.34*
GABA	0.50 ± 0.08	0.38 ± 0.06***
Glutamate	35.04 ± 6.43	32.25 ± 3.20
Glutamine	90.42 ± 9.55	106.17 ± 13.03**
Glycine	62.24 ± 4.67	55.32 ± 4.77**
Histidine	12.56 ± 0.95	12.87 ± 1.33
Homocitrulline	0.07 ± 0.05	0.06 ± 0.03
Hydroxyproline	0.53 ± 0.10	0.36 ± 0.09***
Isoleucine	4.92 ± 0.49	4.35 ± 0.83
Leucine	10.70 ± 2.08	8.69 ± 1.69*
Lysine	12.37 ± 1.59	10.37 ± 1.62**
Methionine	1.74 ± 0.51	1.22 ± 0.37*
Ornithine	4.98 ± 0.87	3.68 ± 1.03**
P-Ethanolamine	7.68 ± 1.35	6.47 ± 1.06*
Phenylalanine	3.54 ± 0.88	2.89 ± 0.66
Proline	5.98 ± 0.76	5.23 ± 0.73*
Sarcosine	0.33 ± 0.10	0.51 ± 0.18**
Serine	10.91 ± 3.17	7.64 ± 2.27**
Taurine	207.74 ± 42.16	248.76 ± 42.38*
Threonine	7.96 ± 1.65	6.61 ± 1.49*
Tryptophan	1.10 ± 0.08	1.01 ± 0.11*
Tyrosine	5.24 ± 0.87	4.29 ± 0.84*
Valine	9.06 ± 1.02	8.24 ± 1.40
1-M-Histidine	0.71 ± 0.12	0.61 ± 0.07*
Sum	610.98 ± 54.02	646.59 ± 56.05
Data are presented as mean ± SD. P-value (*<0.05) obtained by unpaired Student’s t-test.
