# Supplementary material for: Increased Plasma Citrulline in Mice Marks Diet-Induced Obesity and May Predict the Development of the Metabolic Syndrome
Source: PLoS One. 2013 May 14;8(5):e63950. doi: 10.1371/journal.pone.0063950 (PMC3653803; doi:10.1371/journal.pone.0063950)
Supplement: Table S6 — Hepatic amino acid concentrations of study 2 after 12 weeks of HF feeding. Mice were fed a C diet (11 energy% from fat, n = 9) or HF diet (60 energy% from fat, n = 8) for 12 weeks. Data displays all analyzed amino acids plus sum of all amino acids. (XLS) [file pone.0063950.s006.xls]

## Sheet: liver study 2
Table S6. Hepatic amino acid concentrations of study 2 after 12 weeks of HF feeding.
Mice were fed a C diet (11 energy% of fat, N=9) or HF diet (60 energy% of fat, N=8) for 12 weeks.
Data displays all analyzed amino acids plus sum of all amino acids.
Amino acids	Control	High-fat
(µmol/g protein)
α -aminoadipidate	1.15 ± 0.74	0.56 ± 0.14*
α -aminobutyrate	0.96 ± 0.37	0.50 ± 0.12**
Alanine	99.31 ± 16.13	104.34 ± 17.28
Asparagine	4.65 ± 0.46	3.91 ± 0.51**
Aspartate	4.23 ± 0.87	3.66 ± 0.33
β-Alanine	1.22 ± 0.35	1.19 ± 0.41
β -aminoisobutyrate	0.15 ± 0.04	0.08 ± 0.02***
Citrulline	0.42 ± 0.11	0.36 ± 0.04
Cystathionine	0.47 ± 0.22	0.27 ± 0.11*
Cystine	0.35 ± 0.13	0.35 ± 0.13
Ethanolamine	0.55 ± 0.16	0.49 ± 0.13
GABA	0.52 ± 0.18	0.44 ± 0.08
Glutamate	28.89 ± 10.12	27.96 ± 1.97
Glutamine	73.93 ± 14.60	86.57 ± 13.04
Glycine	48.20 ± 6.91	37.94 ± 3.42**
Histidine	10.65 ± 1.85	10.07 ± 1.20
Homocitrulline	0.11 ± 0.04	0.05 ± 0.03**
Hydroxyproline	0.50 ± 0.10	0.38 ± 0.06*
Isoleucine	6.55 ± 0.93	5.08 ± 0.92**
Leucine	11.63 ± 1.94	9.22 ± 1.46*
Lysine	12.32 ± 1.51	9.90 ± 1.16**
Methionine	0.64 ± 0.16	0.55 ± 0.10
Ornithine	6.18 ± 1.20	4.55 ± 0.62**
P-Ethanolamine	4.58 ± 1.18	4.49 ± 0.40
Phenylalanine	4.21 ± 0.48	3.52 ± 0.56*
Proline	8.19 ± 1.99	6.50 ± 1.04*
Sarcosine	1.76 ± 1.26	0.75 ± 0.30*
Serine	7.53 ± 0.79	5.85 ± 0.83***
Taurine	187.45 ± 19.26	208.79 ± 15.54*
Threonine	7.78 ± 1.07	7.16 ± 0.96
Tryptophan	1.16 ± 0.12	0.95 ± 0.12**
Tyrosine	4.70 ± 0.46	4.08 ± 0.69*
Valine	12.72 ± 1.61	9.56 ± 1.57***
1-M-Histidine	0.43 ± 0.10	0.46 ± 0.06
Sum	554.21 ± 67.85	560.67 ± 41.59
Data are presented as mean ± SD. P-value (*P<0.05, **P<0.01, ***P<0.001) obtained by unpaired Student’s t-test.
