# Supplementary material for: Increased Plasma Citrulline in Mice Marks Diet-Induced Obesity and May Predict the Development of the Metabolic Syndrome
Source: PLoS One. 2013 May 14;8(5):e63950. doi: 10.1371/journal.pone.0063950 (PMC3653803; doi:10.1371/journal.pone.0063950)
Supplement: Table S7 — Skeletal muscle amino acid concentrations after 12 weeks of HF feeding. Mice were fed a C diet (11 energy% from fat, n = 9) or HF diet (60 energy% from fat, n = 8) for 12 weeks. Data displays all analyzed amino acids plus sum of all amino acids. (XLS) [file pone.0063950.s007.xls]

## Sheet: skeletal muscle study 2
Table S7. Skeletal muscle amino acid concentrations after 12 weeks of HF feeding.
Mice were fed a C diet (11 energy% of fat, N=9) or HF diet (60 energy% of fat, N=8) for 12 weeks.
Data displays all analyzed amino acids plus sum of all amino acids.
Amino acids	Control	High-fat
(µmol/g protein)
α-aminoadipate	0.15 ± 0.04	0.11 ± 0.04
α-aminobutyrate	1.27 ± 0.28	0.96 ± 0.25*
Alanine	88.15 ± 4.06	89.19 ± 13.28
Anserine	107.99 ± 7.48	98.09 ± 9.33*
Arginine	4.86 ± 0.84	3.86 ± 0.72*
Asparagine	2.73 ± 0.23	3.75 ± 0.52***
Aspartate	1.48 ± 0.20	1.81 ± 0.32*
Carnosine	70.41 ± 7.55	56.24 ± 4.77***
Citrulline	2.55 ± 0.30	3.07 ± 0.43*
Cystathionine	5.38 ± 1.16	4.45 ± 0.83
Ethanolamine	0.81 ± 0.14	0.93 ± 0.18
GABA	0.18 ± 0.07	0.19 ± 0.08
Glutamate	16.90 ± 1.77	15.63 ± 1.70
Glutamine	44.05 ± 5.08	46.31 ± 3.09
Glycine	46.06 ± 4.38	47.54 ± 5.09
Histidine	3.42 ± 0.47	3.12 ± 0.53
Hydroxyproline	4.60 ± 0.74	3.67 ± 0.51*
Isoleucine	2.86 ± 0.43	2.95 ± 0.30
Leucine	4.58 ± 0.59	4.42 ± 0.38
Lysine	19.66 ± 4.27	13.47 ± 2.64**
Methionine	1.75 ± 0.37	1.95 ± 0.49
Ornithine	0.86 ± 0.19	0.87 ± 0.19
P-Ethanolamine	2.27 ± 0.47	2.20 ± 0.16
Phenylalanine	2.06 ± 0.24	2.02 ± 0.26
Proline	11.19 ± 2.00	9.73 ± 1.58
Sarcosine	0.17 ± 0.02	0.10 ± 0.02***
Serine	9.82 ± 1.29	12.37 ± 1.97**
Taurine	320.36 ± 24.54	329.02 ± 22.83
Threonine	9.45 ± 0.73	10.30 ± 1.49
Tryptophan	0.61 ± 0.13	0.55 ± 0.08
Tyrosine	2.92 ± 0.40	3.06 ± 0.68
Valine	8.26 ± 0.91	7.63 ± 1.23
Sum	797.83 ± 40.57	779.54 ± 54.78
Data are presented as mean ± SD. P-value (*P<0.05, **P<0.01, ***P<0.001) obtained by unpaired Student’s t-test.
