# Supplementary material for: Increased Plasma Citrulline in Mice Marks Diet-Induced Obesity and May Predict the Development of the Metabolic Syndrome
Source: PLoS One. 2013 May 14;8(5):e63950. doi: 10.1371/journal.pone.0063950 (PMC3653803; doi:10.1371/journal.pone.0063950)
Supplement: Table S8 — Plasma amino acid concentrations of mice 5 days after STZ treatment. Mice received either a single intraperitoneal injection of streptozotocin (STZ) (180 mg/kg bodyweight) in 0.1 M citrate buffer or 0.1 M citrate buffer alone (control group). Amino acids were assessed 5 days after injection. Data displays all analyzed amino acids plus sum of all amino acids. (XLS) [file pone.0063950.s008.xls]

## Sheet: plasma STZ study
Table S8. Plasma amino acid concentrations of mice 5 days after STZ treatment.
Mice received either a single intraperitoneal injection of streptozotocin (STZ) (180 mg/kg bodyweight) in 0.1 M citrate buffer or 0.1 M citrate buffer alone (control group). Amino acids were assessed 5 days after injection.
Data displays all analyzed amino acids plus sum of all amino acids.
Amino acids (µmol/l)	Control	STZ
α-aminobutyrate	4.47 ± 0.81	13.27 ± 9.65*
Alanine	497.24 ± 152.83	664.21 ± 214.58
Arginine	93.18 ± 25.89	85.49 ± 19.95
Asparagine	51.35 ± 15.49	94.32 ± 40.05**
Aspartate	8.59 ± 2.54	10.84 ± 7.74
Citrulline	41.18 ± 7.27	57.27 ± 14.51*
Cystine	101.90 ± 33.63	97.02 ± 42.10
Ethanolamine	9.54 ± 1.59	9.01 ± 2.67
Glutamate	52.18 ± 14.89	53.38 ± 18.70
Glutamine	493.02 ± 62.89	601.01 ± 137.98
Glycine	334.47 ± 31.96	332.43 ± 94.05
Histidine	64.23 ± 10.94	100.36 ± 26.12**
Hydroxyproline	12.21 ± 1.92	11.15 ± 3.00
Isoleucine	102.92 ± 26.76	162.72 ± 49.11**
Leucine	155.60 ± 43.36	266.43 ± 85.17**
Lysine	218.13 ± 34.28	217.42 ± 47.16
Methionine	55.58 ± 15.20	78.33 ± 25.27*
Ornithine	51.48 ± 17.91	94.55 ± 40.31*
P-Ethanolamine	6.46 ± 2.08	14.97 ± 12.27
Phenylalanine	83.22 ± 18.37	126.19 ± 45.85*
Proline	113.24 ± 44.90	212.56 ± 88.61**
Sarcosine	7.92 ± 2.82	10.68 ± 4.82
Serine	146.71 ± 27.59	217.66 ± 80.99*
Taurine	477.14 ± 88.56	554.50 ± 255.78
Threonine	167.91 ± 41.04	288.74 ± 101.83**
Tryptophan	60.02 ± 10.68	58.33 ± 18.25
Tyrosine	66.20 ± 16.82	96.84 ± 32.83*
Valine	209.12 ± 50.57	344.90 ± 117.89**
Sum	3685.21 ± 644.86	4874.55 ± 1312.82*
Data are presented as mean ± SD. P-value (*P<0.05, ** P<0.01) obtained by unpaired Student’s t-test.
